# Supplementary material for: Programmable de novo designed coiled coil-mediated phase separation in mammalian cells
Source: Nat Commun. 2023 Dec 2;14:7973. doi: 10.1038/s41467-023-43742-w (PMC10693550; doi:10.1038/s41467-023-43742-w)
Supplement: Supplementary file 4 — Supplementary Data 1 [file 41467_2023_43742_MOESM4_ESM.xlsx]

## Sheet: AA sequences
Amino-acid sequences of protein domains and peptides, used in the study.
(S1-S3)3-SAH	Synthesized by Genewiz
eeeekkkkeeeekkkkeeeekkkkeeeekkkkeeeekiqslkeeisqleqknsqlkeeeeekkkkeeeekkkkeeeekkkkeeeekkkkeeeeeiqsleeensqleqkisqlkeeeeekkkkeeeekkkkeeeekkkkeeeekkkkeeeekiqslkeeisqleqknsqlkeeeeekkkkeeeekkkkeeeekkkkeeeekkkkeeeeeiqsleeensqleqkisqlkeeeeekkkkeeeekkkkeeeekkkkeeeekkkkeeeekiqslkeeisqleqknsqlkeeeeekkkkeeeekkkkeeeekkkkeeeekkkkeeeeeiqsleeensqleqkisqlke
blue: S1 peptide; pink: S3 peptide, black: SAH linkers
(S1-S3)3-gs	Synthesized by Genewiz
gsgspgsgkiqslkeeisqleqknsqlkegsgspgsgeiqsleeensqleqkisqlkegsgspgsgkiqslkeeisqleqknsqlkegsgspgsgeiqsleeensqleqkisqlkegsgspgsgkiqslkeeisqleqknsqlkegsgspgsgeiqsleeensqleqkisqlke
blue: S1 peptide; pink: S3 peptide, black: variations of gs linker (for the ease of synthesis)
(S2)3(S4)3-gs	Synthesized by Genewiz
gsgspgsgeiqsleekisqlkqensqleegsgspgsgeiqsleekisqlkqensqleegsgspgsgeiqsleekisqlkqensqleegsgspgsgkiqslkeknsqlkqeisqleegsgspgsgkiqslkeknsqlkqeisqleegsgspgsgkiqslkeknsqlkqeisqlee
yellow: S2 peptide; purple: S4 peptide, black: gs linkers
(S2)3(S4)3-SAH	Synthesized by Genewiz
eeeekkkkeeeekkkkeeeekkkkeeeekkkkeeeeeiqsleekisqlkqensqleeeeeekkkkeeeekkkkeeeekkkkeeeekkkkeeeeeiqsleekisqlkqensqleeeeeekkkkeeeekkkkeeeekkkkeeeekkkkeeeeeiqsleekisqlkqensqleeeeeekkkkeeeekkkkeeeekkkkeeeekkkkeeeekiqslkeknsqlkqeisqleeeeeekkkkeeeekkkkeeeekkkkeeeekkkkeeeekiqslkeknsqlkqeisqleeeeeekkkkeeeekkkkeeeekkkkeeeekkkkeeeekiqslkeknsqlkqeisqlee
yellow: S2 peptide; purple: S4 peptide, black: SAH linkers
(S1-S3)2-SAH	PCR amplified from (S1-S3)3-SAH and cloned with Gibson
eeeekkkkeeeekkkkeeeekkkkeeeekkkkeeeekiqslkeeisqleqknsqlkeeeeekkkkeeeekkkkeeeekkkkeeeekkkkeeeeeiqsleeensqleqkisqlkeeeeekkkkeeeekkkkeeeekkkkeeeekkkkeeeekiqslkeeisqleqknsqlkeeeeekkkkeeeekkkkeeeekkkkeeeekkkkeeeeeiqsleeensqleqkisqlke
blue: S1 peptide; pink: S3 peptide, black: SAH linkers
(S2)2(S4)2-gs	PCR amplified from (S2)3(S4)3-gs and cloned with Gibson
gsgspgsgeiqsleekisqlkqensqleegsgspgsgeiqsleekisqlkqensqleegsgspgsgkiqslkeknsqlkqeisqleegsgspgsgkiqslkeknsqlkqeisqlee
yellow: S2 peptide; purple: S4 peptide, black: gs linkers
(S1-S3)1-SAH	PCR amplified from (S1-S3)3-SAH and cloned with Gibson
eeeekkkkeeeekkkkeeeekkkkeeeekkkkeeeekiqslkeeisqleqknsqlkeeeeekkkkeeeekkkkeeeekkkkeeeekkkkeeeeeiqsleeensqleqkisqlkeeeeekkkkeeeekkkkeeeekkkkeeeekkkkeeeekiqslkeeisqleqknsqlkeeeeekkkkeeeekkkkeeeekkkkeeeekkkkeeeeeiqsleeensqleqkisqlke
blue: S1 peptide; pink: S3 peptide, black: SAH linkers
(S2)1(S4)1-gs	PCR amplified from (S2)3(S4)3-gs and cloned with Gibson
gsgspgsgeiqsleekisqlkqensqleegsgspgsgkiqslkeknsqlkqeisqlee
yellow: S2 peptide; purple: S4 peptide, black: gs linkers
(S1)3(S3)3-SAH	Synthesized by Genewiz
eeeekkkkeeeekkkkeeeekkkkeeeekkkkeeeekiqslkeeisqleqknsqlkeeeeekkkkeeeekkkkeeeekkkkeeeekkkkeeeekiqslkeeisqleqknsqlkeeeeekkkkeeeekkkkeeeekkkkeeeekkkkeeeekiqslkeeisqleqknsqlkeeeeekkkkeeeekkkkeeeekkkkeeeekkkkeeeeeiqsleeensqleqkisqlkeeeeekkkkeeeekkkkeeeekkkkeeeekkkkeeeeeiqsleeensqleqkisqlkeeeeekkkkeeeekkkkeeeekkkkeeeekkkkeeeeeiqsleeensqleqkisqlke
blue: S1 peptide; pink: S3 peptide, black: SAH linkers
(S2-S4)3-gs	Synthesized by Genewiz
gsgspgsgeiqsleekisqlkqensqleegsgspgsgkiqslkeknsqlkqeisqleegsgspgsgeiqsleekisqlkqensqleegsgspgsgkiqslkeknsqlkqeisqleegsgspgsgeiqsleekisqlkqensqleegsgspgsgkiqslkeknsqlkqeisqlee
yellow: S2 peptide; purple: S4 peptide, black: gs linkers
(S3)6-SAH	Synthesized by Genewiz
eeeekkkkeeeekkkkeeeekkkkeeeekkkkeeeeeiqsleeensqleqkisqlkeeeeekkkkeeeekkkkeeeekkkkeeeekkkkeeeeeiqsleeensqleqkisqlkeeeeekkkkeeeekkkkeeeekkkkeeeekkkkeeeeeiqsleeensqleqkisqlkeeeeekkkkeeeekkkkeeeekkkkeeeekkkkeeeeeiqsleeensqleqkisqlkeeeeekkkkeeeekkkkeeeekkkkeeeekkkkeeeeeiqsleeensqleqkisqlkeeeeekkkkeeeekkkkeeeekkkkeeeekkkkeeeeeiqsleeensqleqkisqlke
pink: S3 peptide, black: SAH linkers
(S4)6-gs	Synthesized by Genewiz
gsgspgsgkiqslkeknsqlkqeisqleegsgspgsgkiqslkeknsqlkqeisqleegsgspgsgkiqslkeknsqlkqeisqleegsgspgsgkiqslkeknsqlkqeisqleegsgspgsgkiqslkeknsqlkqeisqleegsgspgsgkiqslkeknsqlkqeisqlee
purple: S4 peptide, black: gs linkers
(S1h-S3h)3-gs	Synthesized by Twist Bioscience
gsgsggskiaalkeeiaaleqknaalkegsgsgpgsgeiaaleeenaaleqkiaalkegsgsggskiaalkeeiaaleqknaalkegsgsggseiaaleeenaaleqkiaalkegsgsgpgsgkiaalkeeiaaleqknaalkegsgsggseiaaleeenaaleqkiaalke
green: S1h peptide; red: S3h peptide, black: gs linkers
(S2h)3(S4h)3-gs	Synthesized by Twist Bioscience
gsgsggseiaaleekiaalkqenaaleegsgsgpgsgeiaaleekiaalkqenaaleegsgsggseiaaleekiaalkqenaaleegsgsggskiaalkeknaalkqeiaaleegsgsgpgsgkiaalkeknaalkqeiaaleegsgsggskiaalkeknaalkqeiaalee
orange: S2h peptide; blue: S4h peptide, black: gs linkers
(S1h)3(S3h)3-gs	Synthesized by Twist Bioscience
gsgsggskiaalkeeiaaleqknaalkegsgsgpgsgkiaalkeeiaaleqknaalkegsgsggskiaalkeeiaaleqknaalkegsgsggseiaaleeenaaleqkiaalkegsgsgpgsgeiaaleeenaaleqkiaalkegsgsggseiaaleeenaaleqkiaalke
green: S1h peptide; red: S3h peptide, black: gs linkers
(P5f-P13f)3-gs	Synthesized by Twist Bioscience
gsgsggsenaaleekiaalkeknaalkeeiaaleagsgsggskiaalkeeiaaleqknaalkeenaaleagsgsggsenaaleekiaalkeknaalkeeiaaleaggsgggsggskiaalkeeiaaleqknaalkeenaaleagsgsggsenaaleekiaalkeknaalkeeiaaleagsgsggskiaalkeeiaaleqknaalkeenaalea
green: S5f peptide; red: P13f peptide, black: gs linkers
(P6f)3(P14f)3-gs	Synthesized by Twist Bioscience
gsgsggsknaalkeeiaaleeenaaleekiaalkagsgsggsknaalkeeiaaleeenaaleekiaalkagsgsggsknaalkeeiaaleeenaaleekiaalkaggsgggsggseiaaleekiaalkqenaaleeknaalkagsgsggseiaaleekiaalkqenaaleeknaalkagsgsggseiaaleekiaalkqenaaleeknaalka
orange: P6f peptide; blue: P14f peptide, black: gs linkers
(S1h)4-gs	Synthesized by Twist Bioscience
gsgsggskiaalkeeiaaleqknaalkegsgsggskiaalkeeiaaleqknaalkegsgsggskiaalkeeiaaleqknaalkegsgsggskiaalkeeiaaleqknaalke
green: S1h peptide, black: gs linkers
(S1h)8-gs	PCR amplified from (S1h)4-gs and cloned with Gibson
gsgsggskiaalkeeiaaleqknaalkegsgsggskiaalkeeiaaleqknaalkegsgsggskiaalkeeiaaleqknaalkegsgsggskiaalkeeiaaleqknaalkeGGSGGGSGGSSkiaalkeeiaaleqknaalkegsgsggskiaalkeeiaaleqknaalkegsgsggskiaalkeeiaaleqknaalkegsgsggskiaalkeeiaaleqknaalke
green: S1h peptide, black: gs linkers
(S1h)12-gs	PCR amplified from (S1h)4-gs and cloned with Gibson
gsgsggskiaalkeeiaaleqknaalkegsgsggskiaalkeeiaaleqknaalkegsgsggskiaalkeeiaaleqknaalkegsgsggskiaalkeeiaaleqknaalkeGGSGGGSGGSSkiaalkeeiaaleqknaalkegsgsggskiaalkeeiaaleqknaalkegsgsggskiaalkeeiaaleqknaalkegsgsggskiaalkeeiaaleqknaalkeGGSGGGSGGSSkiaalkeeiaaleqknaalkegsgsggskiaalkeeiaaleqknaalkegsgsggskiaalkeeiaaleqknaalkegsgsggskiaalkeeiaaleqknaalke
green: S1h peptide, black: gs linkers
(S2h)4-gs	Synthesized by Twist Bioscience
gsgsggseiaaleekiaalkqenaaleegsgsggseiaaleekiaalkqenaaleegsgsggseiaaleekiaalkqenaaleegsgsggseiaaleekiaalkqenaalee
orange: S2h peptide, black: gs linkers
(S2h)8-gs	PCR amplified from (S2h)4-gs and cloned with Gibson
gsgsggseiaaleekiaalkqenaaleegsgsggseiaaleekiaalkqenaaleegsgsggseiaaleekiaalkqenaaleegsgsggseiaaleekiaalkqenaaleeggsggsgsgsggseiaaleekiaalkqenaaleegsgsggseiaaleekiaalkqenaaleegsgsggseiaaleekiaalkqenaaleegsgsggseiaaleekiaalkqenaalee
orange: S2h peptide, black: gs linkers
(S2h)12-gs	PCR amplified from (S2h)4-gs and cloned with Gibson
gsgsggseiaaleekiaalkqenaaleegsgsggseiaaleekiaalkqenaaleegsgsggseiaaleekiaalkqenaaleegsgsggseiaaleekiaalkqenaaleeggsggsgsgsggseiaaleekiaalkqenaaleegsgsggseiaaleekiaalkqenaaleegsgsggseiaaleekiaalkqenaaleegsgsggseiaaleekiaalkqenaaleeggsggsgsgsggseiaaleekiaalkqenaaleegsgsggseiaaleekiaalkqenaaleegsgsggseiaaleekiaalkqenaaleegsgsggseiaaleekiaalkqenaalee
orange: S2h peptide, black: gs linkers
(S1h)8-gs40	Synthesized by Twist Bioscience
gsgsggskiaalkeeiaaleqknaalkegsgsggsgsgsggsgsgsggsgsgsggsgsgsggsggsgkiaalkeeiaaleqknaalkegsgsggsgsgsggsgggsgggsggssggsgsgsggsggsgkiaalkeeiaaleqknaalkegsgsggsgsgsggsgsgsggsgsgsggsgsgsggsggsgkiaalkeeiaaleqknaalkegsgsggsgsgsggsgsgsgsgsggskiaalkeeiaaleqknaalkegsgsggsgsgsggsgsgsggsgsgsggsgsgsggsggsgkiaalkeeiaaleqknaalkegsgsggsgsgsggsgggsgggsggssggsgsgsggsggsgkiaalkeeiaaleqknaalkegsgsggsgsgsggsgsgsggsgs…
green: S1h peptide, black: gs40 linkers
(D1h-D3h)3-gs	Synthesized by Twist Bioscience
gsgsggseiaaleqknaalkegsgsggskiaalkqenaaleegsgsggseiaaleqknaalkegsgsggskiaalkqenaaleegsgsggseiaaleqknaalkegsgsggskiaalkqenaalee
green: S1h peptide; red: S3h peptide, black: gs linkers
(D2h)3(D4h)3-gs	Synthesized by Twist Bioscience
gsgsggsenaaleqkiaalkegsgsggsenaaleqkiaalkegsgsggsenaaleqkiaalkegsgsggsknaalkqeiaaleegsgsggsknaalkqeiaaleegsgsggsknaalkqeiaalee
orange: D2h peptide; blue: D4h peptide, black: gs linkers
APPAP-gs	Synthesized by Twist Bioscience
gsgsggselqaieeqlaqlqwkaqarkegsgsggskveellsknyhlenevarlkkgsgsggskveellsknyhlenevarlkkgsgsggselqaieeqlaqlqwkaqarkegsgsggskveellsknyhlenevarlkk
yellow: APh2 peptide; green: GCNh3 peptide, black: gs linkers
APPAPAPPAP-gs	PCR amplified from APPAP-gs and cloned with Gibson
gsgsggselqaieeqlaqlqwkaqarkegsgsggskveellsknyhlenevarlkkgsgsggskveellsknyhlenevarlkkgsgsggselqaieeqlaqlqwkaqarkegsgsggskveellsknyhlenevarlkkggsggsgsgsggselqaieeqlaqlqwkaqarkegsgsggskveellsknyhlenevarlkkgsgsggskveellsknyhlenevarlkkgsgsggselqaieeqlaqlqwkaqarkegsgsggskveellsknyhlenevarlkk
yellow: APh2 peptide; green: GCNh3 peptide, black: gs linkers
PPPPPPAAAA-gs	Synthesized by Twist Bioscience
gsgsggskveellsknyhlenevarlkkgsgsggskveellsknyhlenevarlkkgsgsggskveellsknyhlenevarlkkgsgsggskveellsknyhlenevarlkkgsgsggskveellsknyhlenevarlkkgsgsggskveellsknyhlenevarlkkggsgggsggselqaieeqlaqlqwkaqarkegsgsggselqaieeqlaqlqwkaqarkegsgsggselqaieeqlaqlqwkaqarkegsgsggselqaieeqlaqlqwkaqarke
yellow: APh2 peptide; green: GCNh3 peptide, black: gs linkers
(S2h)3(S4h)3-gs-P6f	PCR amplified from (S2h)3(S4h)3-gs and (P6f)3-(P14f)3-gs and cloned with Gibson
gsgsggseiaaleekiaalkqenaaleegsgsgpgsgeiaaleekiaalkqenaaleegsgsggseiaaleekiaalkqenaaleegsgsggskiaalkeknaalkqeiaaleegsgsgpgsgkiaalkeknaalkqeiaaleegsgsggskiaalkeknaalkqeiaaleegsgsggsknaalkeeiaaleeenaaleekiaalka
orange: S2h peptide; blue: S4h peptide, green: P6f peptide, black: gs linkers
(P5f)4-gs	PCR amplified from cloned with Gibson
gsgsggsenaaleekiaalkeknaalkeeiaaleagsgsggsenaaleekiaalkeknaalkeeiaaleagsgsggsenaaleekiaalkeknaalkeeiaaleagsgsggsenaaleekiaalkeknaalkeeiaalea
green: P5f peptide, black: gs linkers
(P6f)4-gs	Synthesized by Twist Bioscience
gsgsggsknaalkeeiaaleeenaaleekiaalkagsgsggsknaalkeeiaaleeenaaleekiaalkagsgsggsknaalkeeiaaleeenaaleekiaalkaggsgggsggsknaalkeeiaaleeenaaleekiaalka
orange: P6f peptide; black: gs linkers
mCitrine	mCitrine fluorescent protein; gift from Dr. Oliver Griesbeck (Max Planck Institute of Neurobiology, Munchen, Germany
MVSKGEELFTGVVPILVELDGDVNGHKFSVSGEGEGDATYGKLTLKFICTTGKLPVPWPTLVTTFGYGLMCFARYPDHMKQHDFFKSAMPEGYVQERTIFFKDDGNYKTRAEVKFEGDTLVNRIELKGIDFKEDGNILGHKLEYNYNSHNVYIMADKQKNGIKVNFKIRHNIEDGSVQLADHYQQNTPIGDGPVLLPDNHYLSYQSALSKDPNEKRDHMVLLEFVTAAGITLGMDELYK
TagBFP	TagBFP fluorescent protein; PCR amplified from pTagBFP-N (Evrogen)
MSELIKENMHMKLYMEGTVDNHHFKCTSEGEGKPYEGTQTMRIKVVEGGPLPFAFDILATSFLYGSKTFINHTQGIPDFFKQSFPEGFTWERVTTYEDGGVLTATQDTSLQDGCLIYNVKIRGVNFTSNGPVMQKKTLGWEAFTETLYPADGGLEGRNDMALKLVGGSHLIANIKTTYRSKKPAKNLKMPGVYYVDYRLERIKEANNETYVEQHEVAVARYCDLPSKLGHKLN
mRFP	Monomeric red fluorescent protein; PCR amplified
assedvikefmrfkvrmegsvnghefeiegegegrpyegtqtaklkvtkggplpfawdilspqfqygskayvkhpadipdylklsfpegfkwervmnfedggvvtvtqdsslqdgefiykvklrgtnfpsdgpvmqkktmgweastermypedgalkgeikmrlklkdgghydaevkttymakkpvqlpgayktdiklditshnedytiveqyeraegrhstga
FRB	FRB domain (aa 2021-2113) of the H.sapiens mTOR protein; PCR amplified from pHet-I (iDimerize™, Takara Bio USA)
ASRILWHEMWHEGLEEASRLYFGERNVKGMFEVLEPLHAMMERGPQTLKETSFNQAYGRDLMEAQEWCRKYMKSGNVKDLLQAWD LYYHVFRRISK
FKBP	the H.sapiens FKBP1A protein; PCR amplified from pHet-NucI (iDimerize™, Takara Bio US
MGVQVETISPGDGRTFPKRGQTCVVHYTGMLEDGKKFDSSRDRNKPFKFMLGKQEVIRGWEEGVAQMSVGQRAKLTISPDYAYGATGHPGII PPHATLVFDVELLKLE
FRB_nTEVp	Inducible split protease from1
MEQKLISEEDLILWHEMWHEGLEEASRLYFGERNVKGMFEVLEPLHAMMERGPQTLKETSFNQAYGRDLMEAQEWCRKYMKSGNVKDLLQAWDLYYHVFRRISKGSGSGESLFKGPRDYNPISSTICHLTNESDGHTTSLYGIGFGPFIITNKHLFRRNNGTLLVQSLHGVFKVKNTTTLQQHLIDGRDM IIIRMPKDFPPFPQKLKFREPQREERICLVTTNFQT
Dark blue: Myc tag; Dark green: FRB; Magenta: nTEVp
FRB_nTEVp	Inducible split protease from1
MGVQVETISPGDGRTFPKRGQTCVVHYTGMLEDGKKFDSSRDRNKPFKFMLGKQEVIRGWEEGVAQMSVGQRAKLTISPDYAYGATGHPGIIPPHATLVFDVELLKLEGSGKSMSSMVSDTSCTFPSSDGIFWKHWIQTKDGQCGSPLVSTRDGFIVGIHSASNFTNTNNYFTSVPKNFMELLTNQEAQQW VSGWRLNADSVLWGGHKVFMSKPEEPFQPVKEATQLMSELVYSQ
Dark green: FKBP; Magenta: cTEVp
TEVp	TEVp cleavage site introduced into constructs with PCR
ENLYFQG
