# Supplementary material for: Programmable de novo designed coiled coil-mediated phase separation in mammalian cells
Source: Nat Commun. 2023 Dec 2;14:7973. doi: 10.1038/s41467-023-43742-w (PMC10693550; doi:10.1038/s41467-023-43742-w)
Supplement: Supplementary file 5 — Supplementary Data 2 [file 41467_2023_43742_MOESM5_ESM.xlsx]

## Sheet: List1
Oligonucleotides
pcDNA:EcoR1:kozak:ATG:his:mCit_fwd:
gctggaattcgccaccatgcaccaccaccaccaccacatggtgagcaagggcgagg
pcDNA:EcoR1:kozak:ATG:his:BFP_fwd:
gctggaattcgccaccatgcaccaccaccaccaccacatgagcgagctgattaag
mCit_rev:
CTTGTACAGCTCGTCCATG
BFP_rev:
ATTGAGCTTGTGCCCCAGTTTG
insert_pcDNA_univ_rev:
ctatagaatagggcccTCTAGA
pcDNA:Eco:Kozak:atg_for:
GTAACGGCCGCCAGTGTGCTGGAATTCGCCACCATG
(S1-S3)2.SAH:pcDNA_rev:
GAATAGGGCCCTCTAGATTACTCTTTGAGCTGTGAGATCTTC
(SAH-S1-SAH-S3)1:pcDNA_rev:
GAATAGGGCCCTCTAGATTACTCCTTGAGCTGAGATATCTTC
(S2)1-gs-pt1_rev:
CCCGCTCCCGGGGCTTCCGGAACCTTCCTCCAATTGAGAGTTCTCCTGC
(gs-S4)1pt2_fwd:
GGTTCCGGAAGCCCCGGG
(S2)2-gs-pt1_rev: CTTGCCGCTGCCCGGGCTACCACTGCCCTCCTCAAGTTGGCTGTTTTCCTGC
(gs-S4)2pt2_fwd:
GGCAGTGGTAGCCCGGGCAGCGGC
APPAPh-pt1_rev:
AGAGCCTCCAGAGCCGCCCTTCTTAAGCCTGGCGACTTCG
APPAPh-pt2_fwd:
GGCGGCTCTGGAGGCTCTGGCTCAGGCTCTGGTGGGAGC
pcDNA(S1h-S3h)3-gs-noFP_fwd:
GTGCTGGAATTCGCCACCATGGGCAGTGGATCAGGAGGGTC
pcDNA(P6f)3(P14f)3-gs-noFP_fwd:
GTGCTGGAATTCGCCACCATGGGCTCAGGCTCTGGTGGGAG
(gs-S2)3:FKBP_rev:
TGGTTTCCACCTGCACTCCGCCTGACCCGGGGGATCCACTA
FRB:(gs-S4)3_fwd:
GTTCCGACGAATCTCAAAGGGTAGTGGATCCCCCGGGTCAGGC
FRB_rev:
CTTTGAGATTCGTCGGAACAC
FKBP_fwd:
GGAGTGCAGGTGGAAACCAT
APPAPh3:FKBP_rev:
GATGGTTTCCACCTGCACTCCCTTCTTAAGCCTGGCGACTTC
FRB:APPAPh3_fwd:
GTTCCGACGAATCTCAAAGGGCTCAGGCTCTGGTGGGAGCG
(gs-S2)3:TEV:gs_rev:
CTGCCCGGGCTACCACTGCCGCCGCCTGAACCCTGGAAGTAGAGATTTTCTCCGCCAGAGCCGCCCTCCTCAAGTTGGCTGTTTTC
TEV:(gs-S4)3_fwd:
TAGCCAGCTTGAAGAGGGTTC
(gs-S1h)8pt1_rev:
AGAGCCTCCAGAGCCGCCCTCTTTGAGTGCTGCATTTTTTTG
(gs-S1h)8pt2_fwd:
GGCGGCTCTGGAGGCTCTAAAATTGCGGCGCTTAAGGAAG
(gs-S2h)8pt1_rev:
AGAGCCTCCAGAGCCGCCCTCTTCCAGAGCTGCATTCT
(gs-S2h)8pt2_fwd:
GGCGGCTCTGGAGGCTCTGGCTCAGGCTCTGGTGGGAG
(gs-S1h)12pt1_rev:
AGAGCCTCCGGAGCCGCCGCCAGAGCCGCCCTCTTTGAGTGCTGCATTTTTT
(gs-S1h)12pt2_fwd:
GGCGGCTCTGGCGGCGGCTCCGGAGGCTCTGGCTCAGGCTCTGGTGGGAG
(gs-S2h)12pt1_rev:
AGAGCCTCCGGAGCCGCCGCCAGAGCCGCCCTCTTCCAGAGCTGCATTCT
(gs-S2h)12pt2_fwd:
GGCGGCTCTGGCGGCGGCTCCGGAGGCTCTGGCTCAGGCTCTGGTGGGAG
(gs40-S1h)8pt1_rev:
CCCACTTCCAGAGCCACTACCGCCGGAGCCGCTGCCTTCCTTCAGTGCCGCGTTC
(gs40-S1h)8pt2_fwd:
GGTAGTGGCTCTGGAAGTGGGGGGTCTGGGTCTGGTTCAGGCTCAGGCTCTGGTGGGAGC
pcDNA:his:mRFP_fwd:
TGTGCTGGAATTCGCCACCATGCACCACCACCACCACCACGCTTCCTCCGAAGACGTTATC
mRFP:gsgsggs_rev:
GCTCCCACCAGAGCCTGAGCCAGCACCGGTGGAGTGACGACC
GS_fwd:
GGCTCAGGCTCTGGTGGGAG
BFP:gs:P6f_rev:
CTCTAGATTAGGCCTTCAGTGCAGCTATTTTTTCTTCAAGGGCCGCATTCTCCTCTTCCAGAGCCGCAATTTCTTCTTTCAAGGCTGCGTTTTTGCTGCCTGAGCCATTGAGCTTGTGCC
