# Supplementary material for: Programmable de novo designed coiled coil-mediated phase separation in mammalian cells
Source: Nat Commun. 2023 Dec 2;14:7973. doi: 10.1038/s41467-023-43742-w (PMC10693550; doi:10.1038/s41467-023-43742-w)
Supplement: Supplementary file 12 — Source Data [file 41467_2023_43742_MOESM12_ESM.xlsx]

## Sheet: Fig. 2d
Distance_(µm)	BFP	mCit
0	2	8
0.2358	3.971	8.609
0.4717	3.923	8.667
0.7075	3.913	7.942
0.9434	5.729	10.512
11.792	8.425	9.855
14.15	7.478	10
16.509	6	9.797
18.867	8.899	14.28
21.225	16.696	26.406
23.584	55.121	61.884
25.942	120.522	126.889
28.301	170	168.841
30.659	167.362	170
33.017	164.155	170
35.376	167.971	169.565
37.734	132.193	149.111
40.093	85.536	98.715
42.451	40.667	45.913
44.809	23.401	20.667
47.168	11.614	11.333
49.526	8.203	10.464
51.884	6.184	9.362
54.243	7.111	6.444
56.601	2	5.536
58.96	5.575	5.15
61.318	4.493	6.251
63.676	6.783	8
66.035	6	9.208
68.393	5.585	8.28
70.752	3.449	8.377
73.11	5.797	8.667
75.468	5.855	8.213
77.827	6.609	9.304
80.185	5.971	7.343
82.543	4.657	7.353
84.902	7.826	7.043
87.26	10.145	10.357
89.619	20.541	22.135
91.977	44.957	54.029
94.335	88.995	109.063
96.694	129.807	158.3
99.052	158.232	167.391
101.411	153.227	160.087
103.769	108.686	133.246
106.127	48.696	67.594
108.486	23.778	28.667
110.844	11.575	15.304
113.203	11.449	10.058
115.561	11.034	8.667
117.919	6	8.551
120.278	7.971	10.493
122.636	15.179	17.362
124.994	67.778	59.459
127.353	120.928	132.406
129.711	170	163.836
132.07	170	169.121
134.428	170	166.754
136.786	147.652	141.778
139.145	93.382	63.758
141.503	25.043	14.986
143.862	11.536	8.667
146.22	4.406	8.464
148.578	4.116	8.493
150.937	2.435	8.522
153.295	8	8.744
155.653	7.826	6
158.012	5.333	4.077
160.37	4.019	4.686
162.729	4	2.667

## Sheet: Fig. 2f left
Time (s)	Normalized fluorescence intensity
0	0.980474	0.908566	1	0.961943	0.985392	0.949528	1	1	0.867119	0.998933	1	0.999221
1.293	0.990939	0.926681	0.959923	0.96145	1	1	0.932316	0.994345	0.871688	0.993445	0.996921	1
2.588	1	1	0.974296	1	0.969698	0.986502	0.966507	0.939905	0.889217	1	0.973119	0.99647
4.213	0	0	0	0	0	0	0	0	0	0	0	0
5.503	0.0958315	0.142691	0.0782429	0.103642	0.158301	0.138023	0.13633	0.188206	0.101001	0.169406	0.111133	0.0703592
6.795	0.192472	0.178688	0.142684	0.173985	0.291397	0.25218	0.221573	0.329171	0.17471	0.282946	0.197315	0.126615
8.09	0.190955	0.277511	0.19883	0.253189	0.371121	0.316547	0.328739	0.421771	0.226778	0.355609	0.267651	0.17421
9.383	0.334825	0.366434	0.249436	0.29035	0.474684	0.379756	0.386904	0.473952	0.307928	0.424353	0.319306	0.220795
10.675	0.336697	0.382713	0.298898	0.354269	0.540959	0.413165	0.459518	0.542237	0.36688	0.4486	0.366378	0.262245
11.968	0.331851	0.356794	0.346304	0.39697	0.582502	0.445657	0.52454	0.580873	0.44226	0.479481	0.410479	0.29318
13.26	0.368157	0.449195	0.368644	0.441465	0.618665	0.472539	0.566493	0.597755	0.471924	0.525384	0.449257	0.332508
14.555	0.38157	0.446559	0.393328	0.462701	0.684011	0.538962	0.595768	0.61335	0.523667	0.530098	0.481168	0.379626
15.848	0.423096	0.472641	0.410859	0.487138	0.687758	0.572112	0.63296	0.649785	0.549029	0.562208	0.507853	0.407846
17.14	0.42863	0.466535	0.434121	0.52431	0.711181	0.593355	0.64445	0.657151	0.584262	0.572152	0.531856	0.434749
18.433	0.475575	0.590969	0.438978	0.555884	0.714333	0.622347	0.683222	0.697519	0.639823	0.594084	0.556394	0.471176
19.728	0.451592	0.598906	0.477397	0.570089	0.751529	0.6375	0.72572	0.714897	0.678114	0.630544	0.579854	0.490897
21.02	0.469194	0.560169	0.484188	0.595582	0.743564	0.66524	0.734343	0.725995	0.694419	0.651791	0.607909	0.507845
22.313	0.537274	0.575006	0.499855	0.623137	0.738228	0.656666	0.716338	0.698787	0.697322	0.666214	0.638379	0.519837
23.605	0.504113	0.662388	0.506936	0.65138	0.74709	0.677627	0.770228	0.720772	0.699745	0.675763	0.651559	0.538694
24.898	0.546503	0.633619	0.525993	0.669648	0.754984	0.682856	0.789225	0.707122	0.749578	0.682385	0.665856	0.555209
26.193	0.555132	0.5662	0.567466	0.689104	0.755672	0.711066	0.780611	0.699752	0.757211	0.674273	0.661883	0.5677
27.485	0.604974	0.610722	0.572501	0.737955	0.77603	0.700247	0.815079	0.69788	0.793513	0.6966	0.701235	0.587867
28.778	0.53739	0.670844	0.57091	0.755913	0.817342	0.731168	0.759116	0.734753	0.830801	0.72371	0.695924	0.599983
30.07	0.535695	0.741491	0.579419	0.788378	0.781982	0.744482	0.776238	0.726173	0.85978	0.706958	0.709715	0.605422
31.365	0.58938	0.770647	0.56499	0.782902	0.792507	0.762705	0.808516	0.718448	0.895119	0.729005	0.694953	0.611147
32.658	0.604918	0.793654	0.613791	0.792496	0.818239	0.738437	0.788336	0.758828	0.928351	0.720542	0.708	0.612534
33.95	0.526385	0.702398	0.607309	0.813851	0.789492	0.730733	0.78899	0.800207	0.929274	0.735204	0.697955	0.613214
35.243	0.60939	0.609758	0.612563	0.862101	0.808332	0.690487	0.800446	0.751455	0.933516	0.787681	0.715659	0.625029
36.538	0.668799	0.587426	0.645038	0.873619	0.838926	0.764072	0.76182	0.71113	0.950069	0.766066	0.728622	0.633254
37.83	0.644616	0.618687	0.647061	0.86069	0.849642	0.759247	0.784192	0.728137	0.937576	0.811102	0.735477	0.652281
39.123	0.618672	0.600201	0.61785	0.874072	0.84281	0.755668	0.797759	0.772608	0.985119	0.794298	0.753674	0.662006
40.415	0.634351	0.606577	0.642317	0.85565	0.835667	0.741342	0.808767	0.7592	0.963788	0.755823	0.760337	0.667083
41.708	0.64792	0.662195	0.65665	0.884531	0.839404	0.755383	0.842126	0.70628	0.965039	0.756314	0.797825	0.686025
43.003	0.653879	0.724565							0.99125	0.750068	0.789449	0.691235
44.295	0.707409	0.677783							0.991935	0.752593	0.786925	0.701717
45.588	0.685386	0.677882							0.969313	0.738982	0.79592	0.692508
46.88	0.698533	0.635409							1	0.749971	0.799981	0.713369
48.175	0.741886	0.633911							0.979533	0.775356	0.797067	0.738321

## Sheet: Fig. 2f right
Time (s)	Normalized fluorescence intensity
0	0.925752	0.994291	0.875885	1	0.900688	0.863143	0.996833	0.994502
1.295	1	1	0.722301	0.933355	0.97944	0.964082	1	1
2.587	0.986622	0.914769	0.823922	0.900141	1	0.929081	0.989422	0.91974
4.217	0	0	0	0	0	0	0	0
5.507	0.161666	0.23929	0.22387	0.22989	0.222869	0.129288	0.130582	0.145989
6.8	0.214731	0.352916	0.375443	0.350315	0.359293	0.21055	0.209286	0.244138
8.095	0.353212	0.374627	0.514416	0.43883	0.277396	0.302797	0.277775	0.292973
9.387	0.363488	0.507931	0.518998	0.498578	0.403367	0.340257	0.323298	0.318747
10.68	0.454383	0.544003	0.564162	0.583119	0.339855	0.403164	0.361503	0.366507
11.972	0.510414	0.515816	0.662864	0.578318	0.438241	0.498274	0.394439	0.417312
13.267	0.505735	0.556185	0.612165	0.642024	0.421568	0.451159	0.411318	0.465415
14.56	0.549373	0.670337	0.654389	0.58241	0.520721	0.504022	0.440455	0.463239
15.852	0.545224	0.621484	0.707869	0.670305	0.509946	0.577556	0.466646	0.512853
17.145	0.572506	0.715425	0.708643	0.64821	0.506321	0.563651	0.489737	0.542396
18.437	0.651424	0.804079	0.738826	0.622645	0.503558	0.613146	0.515969	0.56721
19.732	0.656476	0.770592	0.710362	0.740603	0.563947	0.601047	0.535773	0.60012
21.025	0.712514	0.691518	0.803376	0.773868	0.590127	0.613801	0.552374	0.585887
22.317	0.705477	0.747894	0.738729	0.676641	0.608874	0.627472	0.582459	0.621299
23.61	0.718952	0.77846	0.837986	0.63924	0.632517	0.67451	0.584698	0.640883
24.905	0.717773	0.813376	0.903939	0.678185	0.652951	0.667788	0.594757	0.646703
26.197	0.762907	0.789942	0.820142	0.787975	0.660831	0.648861	0.617838	0.656835
27.49	0.717109	0.7591	0.914041	0.758221	0.687901	0.681473	0.611943	0.714048
28.782	0.721576	0.761361	0.826552	0.745699	0.583005	0.664387	0.630267	0.745937
30.075	0.808951	0.803402	0.864746	0.762545	0.665858	0.668263	0.660645	0.723093
31.367	0.760163	0.931053	0.744329	0.720133	0.686224	0.729901	0.684414	0.712581
32.662	0.871688	0.7454	0.814376	0.77887	0.701807	0.680273	0.675652	0.722885
33.955	0.810477	0.947043	0.858735	0.890518	0.605607	0.813138	0.702716	0.692234
35.247	0.750613	0.786438	0.888453	0.8675	0.756377	0.805668	0.734708	0.711721
36.54	0.851197	0.942958	0.969459	0.876314	0.765928	0.750445	0.72735	0.727174
37.835	0.858159	0.795084	1	0.820248	0.707535	0.842841	0.748105	0.682998
39.125	0.79985	0.782468	0.866921	0.865076	0.676086	0.883284	0.76092	0.695165
40.42	0.825843	0.807963	0.985726	0.826014	0.752615	0.906071	0.776295	0.716321
41.712	0.839714	0.857659	0.746713	0.835392	0.736998	0.893079	0.777097	0.666491
43.005	0.801073	0.84718	0.926192	0.750661	0.782599	0.903154
44.297	0.835816	0.852908	0.926238	0.757672	0.728138	0.931939
45.59	0.80906	0.969293	0.935551	0.889846	0.781019	0.853464
46.885	0.786061	0.848959	0.974264	0.813665	0.783149	0.945653
48.177	0.751549	0.912185	0.971958	0.933244	0.749276	1
49.47	0.797544	0.892316	0.951871	0.858055	0.8139	0.919424
50.762	0.791969	0.891148	0.960789	0.806437	0.782031	0.922366
52.055	0.756761	0.824729	0.932337	0.851703	0.806325	0.925092
53.347	0.797238	0.889428	0.897238	0.894308	0.803843	0.953346
54.642	0.811798	0.787676	0.948806	0.875762	0.751966	0.974367

## Sheet: Fig. 3c left
Time (s)	Normalized fluorescence intensity
0	1	1	1	1	1	1	1	1	1
1.525	0	0	0	0	0	0	0	0	0
2.817	0.104593	0.0483109	0.0703905	0.0819141	0.161053	0.0575218	0.0530648	0.0593817	0.0873242
4.11	0.186819	0.094132	0.133755	0.145059	0.258605	0.106342	0.101483	0.112862	0.144821
5.402	0.243927	0.132785	0.191251	0.185411	0.314594	0.148705	0.128155	0.158457	0.19402
6.695	0.290914	0.161364	0.243611	0.23408	0.358466	0.188709	0.168775	0.197033	0.232079
7.987	0.32343	0.186587	0.28862	0.275472	0.394125	0.219015	0.190932	0.225256	0.26155
9.282	0.359768	0.211718	0.332965	0.299384	0.403316	0.250127	0.229713	0.249142	0.28076
10.575	0.388477	0.231318	0.366871	0.326867	0.423768	0.274138	0.237295	0.273657	0.308198
11.867	0.429063	0.251647	0.395465	0.341947	0.435666	0.306278	0.250545	0.295814	0.330235
13.16	0.45835	0.268767	0.437883	0.36246	0.449903	0.331372	0.266517	0.305028	0.342399
14.455	0.464434	0.281729	0.470919	0.3703	0.459986	0.347332	0.292503	0.320103	0.357428
15.747	0.485672	0.303553	0.493021	0.389825	0.461945	0.371227	0.304244	0.337201	0.36965
17.04	0.503087	0.324168	0.515038	0.398069	0.469909	0.368535	0.32202	0.344814	0.373221
18.332	0.516361	0.335942	0.527999	0.408145	0.480596	0.408245	0.344781	0.36095	0.394821
19.627	0.521592	0.352117	0.554639	0.421861	0.48707	0.45402	0.350226	0.368006	0.402
20.92	0.530956	0.357104	0.589896	0.431051	0.491983	0.462718	0.363176	0.389253	0.412868
22.212	0.534291	0.375852	0.635565	0.441519	0.499112	0.473977	0.386563	0.400135	0.420087
23.505	0.544196	0.392008	0.64934	0.450581	0.504118	0.488999	0.399792	0.410277	0.419416
24.797	0.558055	0.410512	0.634191	0.459034	0.504575	0.494535	0.41346	0.414749	0.441299
26.092	0.567822	0.42005	0.643585	0.464783	0.508451	0.505194	0.427071	0.426876	0.433174
27.385	0.56004	0.433546	0.653216	0.479242	0.516699	0.51718	0.447489	0.434193	0.437005
28.677	0.558146	0.436363	0.656491	0.474117	0.514289	0.523322	0.452346	0.442711	0.44262
29.97	0.567495	0.438872	0.670724	0.493614	0.521884	0.541919	0.470814	0.450225	0.442511
31.265	0.526162	0.442131	0.704519	0.493752	0.515257	0.539866	0.48059	0.454457	0.453337
32.557	0.502935	0.446339	0.728282	0.501853	0.52532	0.548201	0.508068	0.46207	0.459744
33.85	0.508963	0.455853	0.753844	0.504674	0.52239	0.566548	0.511423	0.466323	0.463266
35.142	0.491415	0.463011	0.776751	0.512156	0.530672	0.572865	0.513589	0.485216	0.46052
36.437	0.506292	0.464543	0.791286	0.526439	0.532614	0.586717	0.52105	0.486413	0.466658
37.73	0.508429	0.471039	0.775338	0.522598	0.535652	0.586054	0.532755	0.498186	0.465946
39.022	0.514226	0.480244	0.78408	0.528402	0.541607	0.607542	0.544559	0.499667	0.466131
40.313				0.531857	0.54141	0.608314	0.550783	0.501486	0.460605
41.605				0.543422	0.549621	0.617035	0.548797	0.50879	0.471206
42.898				0.542951	0.551533	0.636691	0.582316	0.514854	0.478498
44.19				0.54835	0.554292	0.640434	0.603938	0.516401	0.476231
45.485				0.553062	0.558464	0.634471	0.610108	0.516531	0.47688
46.775				0.557294	0.564533	0.643815	0.611296	0.518154	0.473474
48.067				0.560427	0.564619	0.651395	0.620551	0.526911	0.478574
49.36				0.567342	0.573116	0.652126	0.626473	0.531062	0.480856
50.652				0.564255	0.571624	0.64516	0.610277	0.536148	0.481752
51.947				0.568947	0.567424	0.651015	0.615572	0.543109	0.489407

## Sheet: Fig. 3c right
Time (s)	Normalized fluorescence intensity
0	1	1	1	1	1	1	1
1.525	0	0	0	0	0	0	0
2.817	0.0415701	0.0477068	0.065731	0.035312	0.0333348	0.0549433	0.0746923
4.11	0.0761898	0.0849976	0.105987	0.0704288	0.0679466	0.124126	0.112648
5.402	0.114149	0.118734	0.131216	0.111388	0.0845856	0.124961	0.115881
6.695	0.135761	0.140111	0.16711	0.112467	0.120973	0.163494	0.180164
7.987	0.159661	0.157176	0.17697	0.128636	0.126664	0.179039	0.162335
9.282	0.180808	0.167137	0.209677	0.143904	0.132689	0.156423	0.206437
10.575	0.194412	0.188358	0.228476	0.155386	0.142547	0.17499	0.215664
11.867	0.205591	0.195405	0.247233	0.185119	0.186707	0.182983	0.240654
13.16	0.215404	0.223253	0.256499	0.170217	0.209489	0.173283	0.248835
14.455	0.228426	0.234563	0.271267	0.172935	0.209406	0.167245	0.279517
15.747	0.241052	0.237022	0.286888	0.187857	0.211765	0.192859	0.314047
17.04	0.253559	0.239687	0.304301	0.200801	0.236003	0.187568	0.315961
18.332	0.273215	0.249572	0.325001	0.189995	0.248239	0.202211	0.307893
19.627	0.280495	0.271669	0.324012	0.195222	0.287773	0.199737	0.382744
20.92	0.292155	0.276071	0.336734	0.2091	0.2683	0.210227	0.406286
22.212	0.293131	0.28975	0.344061	0.207589	0.27335	0.221683	0.380903
23.505	0.312607	0.312655	0.350626	0.235663	0.26832	0.213688	0.427857
24.797	0.3316	0.305613	0.377208	0.215903	0.27836	0.220928	0.418385
26.092	0.337882	0.345816	0.38493	0.247241	0.266496	0.232891	0.437692
27.385	0.348844	0.346846	0.391595	0.246026	0.312407	0.233361	0.483438
28.677	0.365832	0.349217	0.391652	0.272127	0.311408	0.226247	0.467392
29.97	0.381722	0.361662	0.400312	0.256997	0.336872	0.224335	0.473544
31.265	0.389336	0.389104	0.425525	0.273372	0.346011	0.222974	0.491628
32.557	0.392997	0.392702	0.417553	0.274681	0.348047	0.23869	0.498755
33.85	0.40658	0.414948	0.439762	0.283463	0.328727	0.244875	0.513111
35.142	0.430687	0.434854	0.427266	0.290083	0.337964	0.241187	0.498898
36.437	0.424109	0.431423	0.444878	0.297814	0.370703	0.260977	0.512101
37.73	0.462447	0.456687	0.42228	0.286165	0.370407	0.254069	0.538553
38.935	0.457001	0.459026	0.452418	0.301894	0.435223	0.265194	0.489343
40.228	0.458886	0.47433	0.442252	0.32271	0.47786	0.269433	0.49921
41.523	0.458081	0.493518	0.430522	0.311377	0.485456	0.262098	0.540815
42.815	0.467177	0.512441	0.441766	0.321048	0.500493	0.27056	0.508405
44.108	0.487362	0.531714	0.444691	0.319938	0.489491	0.289288	0.544045
45.4	0.491591	0.539723	0.446966	0.323019	0.491242	0.260105	0.539243
46.695	0.484764	0.539627	0.438449	0.346901	0.534861	0.305697	0.550534
47.988	0.512167	0.543458	0.449912	0.349932	0.521348	0.285871	0.54302
49.28	0.535497	0.559181	0.432594	0.332883	0.520501	0.304974	0.573034
50.573	0.541471	0.556733	0.444529	0.332084	0.521179	0.33363	0.62776
51.865	0.518165	0.553539	0.445282	0.336267	0.550648	0.306003	0.601523
53.16	0.515396	0.557108	0.433617	0.34941	0.536481	0.30706	0.559346
54.453	0.525791	0.583352	0.450097	0.363192	0.554199	0.324009	0.562047
55.745	0.549055	0.603906	0.464011	0.368702	0.536008	0.320232	0.522871
57.038	0.559864	0.591124	0.454706	0.367774	0.555031	0.315813	0.582981
58.333	0.553676	0.57055	0.459282	0.370929	0.563258	0.304458	0.535331
59.625	0.592553	0.616987	0.459787	0.384677	0.551241	0.304785	0.555003

## Sheet: Fig. 3i left
Time	Normalized fluorescence intensity
0	1	1	1	1	1
1.52	0	0	0	0	0
11.517	0.0439374	0.0603742	0.117759	0.0377107	0.0585074
21.517	0.0747874	0.0624717	0.171112	0.0371477	0.0848014
31.517	0.0923761	0.0396586	0.128691	0.0363819	0.130007
41.517	0.122172	0.0586015	0.14378	0.0645303	0.114515
51.517	0.117703	0.0606099	0.120474	0.063778	0.136042
61.515	0.143061	0.0743959	0.0851974	0.0541125	0.129047
71.515	0.153128	0.0741273	0.115115	0.0624173	0.158098
81.515	0.152283	0.0757889	0.141578	0.0520769	0.192297
91.515	0.149878	0.0837209	0.13443	0.0637731	0.195081
101.515	0.16965	0.0781781	0.117071	0.0834693	0.332394
111.515	0.165456	0.06909	0.0898376	0.0706126	0.346795
121.513	0.178634	0.0690924	0.147527	0.0999497	0.342353
131.513	0.183619	0.0847232	0.128567	0.0980235	0.359271
141.513	0.17966	0.0748427	0.0997075	0.119009	0.357517
151.513	0.177473	0.0714231	0.0859677	0.127164	0.357423
161.513	0.179561	0.0815428	0.103779	0.144548	0.35267
171.515	0.176471	0.0925843	0.144092	0.152985	0.294791
181.515	0.182935	0.103346	0.159888	0.15812	0.272159
191.515	0.19292	0.128671	0.12754	0.134743	0.279918
201.515	0.199609	0.119854	0.125842	0.12197	0.296079
211.518	0.207995	0.119652	0.112519	0.124043	0.288628
221.518	0.211054	0.12243	0.162982	0.116535	0.299324
231.518	0.224072	0.103703	0.178145	0.130271	0.30883
241.518	0.205103	0.0924256	0.195763	0.138534	0.336936
251.518	0.218986	0.102048	0.213703	0.139174	0.330829
261.52	0.225433	0.107782	0.270002	0.148688	0.339069
271.52	0.220705	0.106866	0.343308	0.164203	0.368141
281.52	0.230343	0.0974007	0.320134	0.134305	0.359777
291.52	0.227449	0.0998607	0.321705	0.123856	0.377071
301.523	0.241353	0.103092	0.304085	0.131423	0.392144
311.523	0.247195	0.10658	0.273888	0.133245	0.397231
321.523	0.236443	0.108496	0.231446	0.14665	0.408692
331.523	0.236533	0.113321	0.246552	0.124423	0.415854
341.523	0.239376	0.108091	0.241111	0.123867	0.408246
351.525	0.235896	0.107927	0.221811	0.123069	0.409665
361.525	0.257301	0.109326	0.20007	0.136848	0.417049
371.525	0.258834	0.113659	0.195662	0.142558	0.425071
381.525	0.273988	0.109204	0.203811	0.154143	0.422206
391.525	0.280398	0.101333	0.200869	0.159253	0.445853

## Sheet: Fig. 3i right
Time	Normalized fluorescence intensity
0	1	1	1
1.45	0.213265	0.0270272	0.149991
11.45	0.0619184	0.0165629	0.0507508
21.452	0.0104719	0	0.0230234
31.452	0.015281	0.0250928	0.00790207
41.452	0.0133093	0.0477419	0
51.452	0.000352364	0.0430162	0.0145735
61.452	0.0243158	0.0655215	0.0337775
71.455	0.0084673	0.0813311	0.040135
81.455	0.0189749	0.0638211	0.0313042
91.455	0.0235266	0.0957679	0.0281403
101.455	0.0303917	0.0912528	0.0170523
111.457	0.0220643	0.0786045	0.0260347
121.457	0.0234711	0.0858028	0.0223625
131.457	0.0156624	0.102212	0.0197574
141.457	0.0049001	0.08756	0.0343001
151.457	0	0.123233	0.0415599
161.46	0.00160873	0.110969	0.0510659
171.46	0.00993482	0.107555	0.0679854
181.46	0.0188653	0.135097	0.0685168
191.46	0.039544	0.115412	0.0639872
201.46	0.0288437	0.0990473	0.0764397
211.462	0.028783	0.114648	0.0859863
221.462	0.0335749	0.120714	0.0743088
231.462	0.0235714	0.129045	0.056993
241.462	0.0218875	0.122882	0.0472049
251.465	0.0225909	0.123756	0.0747183
261.465	0.0158036	0.0918735	0.0690262
271.465	0.0255603	0.112092	0.101635
281.465	0.0251498	0.119683	0.0747908
291.465	0.0331328	0.13956	0.0493588
301.467	0.0177621	0.171682	0.0543012
311.467	0.0355861	0.167271	0.0585201
321.467	0.0403873	0.145112	0.0590097
331.467	0.0262135	0.130465	0.0298869
341.47	0.0300961	0.109444	0.0375277
351.47	0.0160913	0.11371	0.0552058
361.47	0.0270845	0.0923615	0.0519519
371.47	0.027908	0.0744972	0.0538192
381.47	0.0329348	0.0905419	0.0217642
391.473	0.0276494	0.0890142	0.0299703

## Sheet: Fig. 4h 
Time	Normalized fluorescence intensity
0	1	1	1	1	1	1	1	1	1	1	1	1	1	1	1	1	1
1.523	0	0	0	0	0	0	0	0	0	0	0	0	0	0	0	0	0
2.813	0.0274844	0.0502343	0.0393786	0.0433434	0.0377592	0.0379689	0.0427824	0.0295576	0.0450453	0.050119	0.0414863	0.0385295	0.0413689	0.036257	0.0284088	0.0499271	0.0443469
4.108	0.0577774	0.0934016	0.0676915	0.0858647	0.0670139	0.0642844	0.0780305	0.0551014	0.0704218	0.0858019	0.0554738	0.0694841	0.0809598	0.0574313	0.0674784	0.0965121	0.0923165
5.4	0.0814121	0.123555	0.0878155	0.121867	0.0868205	0.085194	0.117951	0.082961	0.0992349	0.111201	0.0886119	0.0914142	0.115189	0.0812866	0.0864852	0.115375	0.121844
6.693	0.0940311	0.157525	0.107395	0.151689	0.107329	0.103018	0.138395	0.104425	0.140265	0.144662	0.101948	0.115581	0.146786	0.103273	0.103778	0.13889	0.158028
7.985	0.114333	0.194976	0.134194	0.18087	0.128887	0.129005	0.157345	0.128603	0.168562	0.179191	0.117306	0.137841	0.175191	0.124023	0.125208	0.165146	0.197421
9.278	0.124947	0.209244	0.140876	0.205768	0.14566	0.155469	0.185	0.146126	0.182667	0.201982	0.137014	0.155193	0.200324	0.142812	0.141212	0.177034	0.214665
10.57	0.152664	0.240664	0.157358	0.225721	0.16222	0.1901	0.201406	0.166401	0.201735	0.231069	0.149908	0.177369	0.22303	0.155963	0.156931	0.19166	0.254383
11.863	0.166765	0.262451	0.167871	0.246254	0.177082	0.226797	0.227256	0.175027	0.195988	0.231541	0.159963	0.19615	0.241321	0.16665	0.17328	0.205501	0.273713
13.158	0.182583	0.288307	0.187917	0.274117	0.194242	0.237821	0.235509	0.196351	0.189575	0.232432	0.163482	0.213112	0.268392	0.177506	0.190217	0.22989	0.305035
14.45	0.187762	0.301798	0.199343	0.288222	0.204301	0.259335	0.251196	0.21269	0.225964	0.276079	0.184617	0.217711	0.282253	0.195413	0.199863	0.253495	0.321937
15.743	0.210127	0.327011	0.214404	0.310758	0.206554	0.309551	0.273491	0.223404	0.238004	0.315904	0.185776	0.220954	0.303477	0.20421	0.223481	0.266333	0.33931
17.035	0.222115	0.338121	0.226733	0.328477	0.218417	0.32575	0.287171	0.237913	0.243413	0.334871	0.175767	0.230862	0.31792	0.201675	0.234952	0.28304	0.349447
18.33	0.222382	0.349825	0.225136	0.356295	0.224702	0.371127	0.29411	0.254986	0.246819	0.335346	0.159913	0.238298	0.347642	0.198609	0.244646	0.286059	0.356747
19.62	0.233233	0.360305	0.239955	0.371191	0.234784	0.382105	0.309692	0.266876	0.25045	0.348387	0.178743	0.243355	0.362233	0.206488	0.248196	0.286322	0.367442
20.915	0.234707	0.379416	0.24018	0.385813	0.250827	0.389862	0.316588	0.278636	0.257571	0.366843	0.180949	0.254696	0.376598	0.210317	0.258616	0.299366	0.3827
22.208	0.247223	0.401976	0.24858	0.398444	0.256993	0.420876	0.322994	0.295423	0.263749	0.364779	0.190157	0.262114	0.386301	0.220008	0.267333	0.310884	0.402789
23.5	0.257638	0.410104	0.255771	0.407777	0.266306	0.403373	0.334733	0.301138	0.309269	0.393963	0.188131	0.274565	0.393416	0.217363	0.279756	0.327016	0.402961
24.793	0.269687	0.427111	0.253899	0.416475	0.274039	0.398161	0.340568	0.308058	0.33225	0.40599	0.209545	0.283077	0.40395	0.240045	0.292073	0.331536	0.409906
26.088	0.272258	0.43709	0.261374	0.430065	0.278481	0.415294	0.349151	0.322862	0.319696	0.407012	0.207211	0.286977	0.417112	0.241555	0.293263	0.334442	0.409992
27.38	0.278185	0.44624	0.267806	0.444676	0.28526	0.425655	0.347749	0.327189	0.318187	0.444365	0.205912	0.297513	0.43322	0.238571	0.300506	0.342764	0.421879
28.673	0.290996	0.452016	0.28005	0.459397	0.292793	0.39853	0.350292	0.344937	0.33474	0.494402	0.216196	0.31302	0.452415	0.249318	0.312973	0.350361	0.431439
29.965	0.293348	0.459084	0.282946	0.469373	0.296514	0.418077	0.35727	0.352469	0.344304	0.518542	0.236441	0.322021	0.461323	0.270323	0.322174	0.36024	0.437668
31.258	0.297037	0.477414	0.287315	0.483571	0.302563	0.441927	0.364669	0.363456	0.303377	0.501155	0.248298	0.326965	0.472343	0.282345	0.322558	0.365302	0.4507
32.55	0.308677	0.472826	0.295233	0.49876	0.31567	0.443874	0.365376	0.367668	0.290318	0.478418	0.249209	0.338709	0.484004	0.283769	0.335255	0.380789	0.449017
33.845	0.309226	0.49212	0.297922	0.505449	0.325552	0.45878	0.376726	0.373045	0.322412	0.497873	0.259391	0.3517	0.490414	0.292997	0.337692	0.400201	0.461425
35.138	0.310611	0.502382	0.315295	0.511453	0.328557	0.4986	0.378646	0.385209	0.328953	0.479283	0.241316	0.353868	0.499535	0.281011	0.346292	0.402296	0.473296
36.43	0.319492	0.511254	0.334435	0.511765	0.333786	0.502748	0.385473	0.394982	0.320644	0.484757	0.233372	0.360185	0.503562	0.269018	0.352044	0.428907	0.485317
37.723	0.325556	0.508542	0.344548	0.524377	0.33659	0.520164	0.385884	0.401632	0.313918	0.460022	0.251336	0.366738	0.51603	0.294018	0.357911	0.44066	0.483798
39.015	0.325656	0.520558	0.344635	0.533414	0.337397	0.53877	0.381928	0.41172	0.321095	0.47306	0.25172	0.363646	0.527205	0.287337	0.367581	0.453332	0.492469

## Sheet: Supp Fig. 1a
	measured elipticity (mdeg)
nm	S1 + S2					S1					S2
280	-0.166815	0.164254	0.0962121	-0.286717	-0.79833	-0.590493	-0.586475	-0.0587598	0.728627	-0.0617868	-1.14387	-0.407513	-0.611966
279	-0.0461346	0.824876	0.578715	-0.338567	-0.0193046	-0.556145	0.254177	0.616027	-0.0138061	0.583074	-0.851477	0.226947	-0.75832
278	0.593435	0.43202	0.247625	0.494504	0.576276	0.417583	-0.065504	0.0142104	0.28576	0.219081	-0.761255	-0.766955	-0.671454
277	0.408038	0.633471	0.207387	0.457384	1.24332	0.0748298	0.0226035	0.0374384	0.409736	-0.178709	-0.21181	-0.0200167	0.0868402
276	-0.109752	0.541845	0.448312	0.27436	0.933687	-0.249853	-0.0796618	0.358123	-1.00241	0.125332	-0.175068	-0.340784	0.0035828
275	-0.594388	0.117811	0.429926	0.736155	0.117826	0.0683114	-1.05132	-0.261049	-0.682671	-0.987152	-0.369309	-0.409102	-0.20245
274	0.461795	0.75981	-0.520877	0.433217	-0.0303167	-0.287595	-0.0782073	-0.497893	-0.505823	-0.664968	-0.761891	-0.403513	-0.289917
273	0.572888	0.34615	0.0554653	0.754721	0.841825	-0.624525	-0.176211	-0.102001	-0.254524	-0.556441	0.0267048	-0.149742	-0.332292
272	0.419023	0.782557	0.421852	0.539012	0.0695328	0.066216	-0.0784595	-0.16226	-0.789047	-0.14326	-0.457225	-0.251948	-0.245095
271	0.0425612	0.603503	0.602571	0.620745	0.669407	-0.705779	0.3612	-0.380547	0.487121	0.345011	-0.00352185	-0.437913	-0.486558
270	0.118825	0.396547	0.45553	0.596526	-0.068538	-0.280698	0.250792	-0.537949	0.343052	0.085229	-0.515965	-0.623909	-0.269765
269	0.522577	0.447109	0.285465	0.789464	0.633667	0.392477	0.0353683	0.393421	0.790714	0.162866	-0.733533	-0.500426	-0.279642
268	0.456036	0.64459	0.405524	0.337997	0.57148	-0.464799	0.325501	0.191389	0.206623	0.183427	-0.690819	-0.733979	-0.313666
267	-1.17342	-0.586493	-0.595316	-0.484465	-0.886521	0.208762	-0.399258	-0.776554	-0.618365	-0.257864	-1.1567	-1.42478	-1.26255
266	-0.0157188	-0.664296	-0.206315	-0.0198802	-0.0595903	0.0371935	-0.00188198	0.205911	-0.247055	-0.0553642	-0.676871	0.249878	-0.591237
265	0.492546	-0.03116	-0.0910177	-0.202468	0.564937	1.11319	0.647059	1.31789	1.33941	1.05859	-0.15405	-0.798416	-0.439148
264	-0.0158606	0.152137	0.533817	0.354654	0.10131	-0.242507	0.0829675	0.0798976	0.365158	0.0329609	-0.533914	-0.253472	-0.44884
263	0.896872	0.800753	1.41401	1.28783	1.17929	-0.248867	0.260391	0.166428	0.586487	-0.224994	0.489468	0.319035	0.0581171
262	0.393293	1.22694	0.687998	1.10796	0.284276	-0.271012	0.189224	1.28149	0.433824	-0.227643	-0.271131	-0.291265	-0.273693
261	0.634358	0.570024	0.924338	0.346755	1.13849	0.357211	-0.379754	-0.392482	0.363228	0.0749217	-0.217219	-0.174486	-0.598304
260	0.681662	0.756197	0.417748	1.0622	0.852254	0.454166	0.306638	0.235485	0.12404	0.608248	-0.857454	-0.547697	-0.226225
259	0.0214632	-0.0818982	1.06719	0.32307	-0.0860293	0.113677	0.0309703	0.373066	0.206757	-0.0677647	-0.785965	-0.831546	-1.45447
258	1.32771	1.39738	1.4972	1.5828	0.388876	0.402883	0.256217	0.585324	0.288085	0.493223	1.1161	0.113153	0.615315
257	-0.351355	-0.232744	0.0265787	0.0343496	-0.18183	0.535437	0.217781	0.801914	0.135592	0.621255	-0.708697	-1.14126	-1.72128
256	-0.119333	-0.0700767	0.682433	0.886241	0.231494	-0.936292	0.0732904	0.0785052	-0.320879	-0.0182599	-0.723837	-0.608741	-1.07568
255	0.886837	0.810524	-0.0491868	0.783731	1.04123	-0.130698	0.595087	0.34757	-0.450752	-0.250901	-0.420312	0.140169	-0.474021
254	0.178864	1.15176	0.292826	0.700634	0.749514	0.0845742	0.257844	0.508395	-0.0301874	-0.604549	-0.139562	-0.786572	-0.558344
253	0.882674	0.734248	0.866743	0.992453	0.994213	-0.424929	-0.649436	-0.417132	-0.719062	-0.186095	0.657865	-0.371088	0.00137289
252	-0.220139	0.556287	1.43086	1.54155	0.833688	0.524021	-1.04804	-0.201525	-0.319368	0.0405981	0.730327	0.0136249	-0.0867325
251	0.401302	1.63518	1.30023	1.55742	1.25678	0.388428	-0.174331	-0.0636598	0.369372	0.913818	0.197972	0.979953	-0.386502
250	0.234635	0.0657924	0.737678	0.152135	-0.61395	-0.632336	-0.92379	-1.83258	-0.444126	-0.537485	-1.10426	-0.0617882	-1.28793
249	0.074083	0.598714	-0.165551	-0.777926	-0.509953	-1.46951	-1.74272	-0.798702	-0.684033	-0.970132	-1.02158	-0.631952	-0.339004
248	0.257006	0.131385	0.0493241	0.400872	0.768837	0.70002	-0.0296888	0.459474	0.179602	0.591645	-1.40857	-0.858737	-0.287044
247	0.750906	0.936842	0.944461	1.21539	0.280758	-0.0353547	0.235324	1.59853	0.268499	-0.0409854	0.205753	0.728727	1.073
246	2.00563	1.61989	0.769974	0.313081	1.10648	-0.33197	-0.806327	-0.814214	1.13743	-0.533401	0.108431	-0.336019	0.0738673
245	0.447423	1.4054	1.18403	0.712045	1.27674	0.382536	0.165	-1.19269	0.496289	0.308584	-0.671754	0.183433	0.128839
244	0.0760513	0.744861	1.62013	1.39469	1.2005	0.110101	1.4474	0.361295	0.597699	0.742848	0.481154	0.471203	0.433845
243	0.836226	0.733097	-0.423705	1.03765	0.292104	-0.533868	-0.306831	-0.770442	-0.84692	-1.19127	-0.276189	-0.423041	-0.239817
242	0.401682	-1.53998	-0.69495	-0.38703	-0.210445	-0.302498	-0.228694	-0.266624	-0.463543	-0.207795	-1.41736	-1.31341	-0.934241
241	0.590758	0.312227	1.49638	1.23857	0.864019	-0.421755	0.0547825	-0.300214	0.144983	-0.184997	-0.807204	-0.176821	-0.304394
240	-0.0262605	0.165306	-0.902061	0.116809	-0.873197	-1.50121	-1.42927	-0.396444	0.140868	-0.395787	-1.45084	-1.13597	-1.23097
239	-0.0175169	-0.438871	-0.722463	-0.50748	-0.143056	0.969287	0.350082	-0.21406	-0.636425	0.131401	-1.36223	-0.433332	-1.8864
238	1.33145	0.521653	0.735516	0.287595	1.56435	-0.189683	-1.03885	-0.772942	-0.178433	1.01078	0.156403	-0.517256	-0.476046
237	-0.626174	-0.670822	-0.262526	-0.1725	-0.040253	-0.988375	-0.515396	-0.73897	-0.773235	-0.862497	-1.37692	-2.28678	-1.52792
236	-0.166766	-0.828539	0.0102612	0.66096	-0.985735	-0.700339	-0.985473	0.399507	-0.415121	-0.378242	-0.54926	-0.884516	-1.70503
235	-0.706542	-0.72714	-0.782215	-0.308915	-0.350185	-1.93808	-1.81618	-0.559395	-0.74674	-1.95077	-1.37644	-1.9346	-1.59072
234	-0.0642925	0.286238	-0.110994	-0.302265	-0.0319661	-1.12684	-0.836499	-1.02112	0.146021	-0.571398	-1.27291	-2.40649	-1.1807
233	-0.909447	-1.59693	-0.554661	-1.27927	-1.09658	-1.32251	-2.10731	-1.1028	-2.03118	-2.09237	-2.69205	-2.57648	-0.965036
232	-0.315204	0.0776491	-1.05046	0.22656	-0.2008	-2.8197	-2.32297	-1.91053	-3.26181	-3.30872	-1.41634	-2.64382	-1.99076
231	-0.985933	-0.272926	-1.51135	-0.43109	-0.97049	-1.88596	-1.95359	-2.94408	-0.607551	-1.73779	-1.5628	-1.06535	-2.34521
230	-2.09345	-1.67891	-1.19469	-0.618665	-0.517758	-1.83733	-2.03058	-1.97027	-1.56501	-2.18068	-2.13741	-1.87707	-1.72173
229	-1.61853	0.407136	0.168882	0.525683	-0.137771	-3.87185	-2.51813	-3.35997	-3.30718	-3.23399	-3.46592	-3.57162	-2.24505
228	-1.34436	0.128453	-0.728816	-1.16833	-0.793119	-2.1519	-3.04303	-4.56408	-2.8355	-2.55524	-2.16181	-1.26388	-1.54838
227	-0.87637	-2.16531	-2.335	-2.06028	-0.676578	-3.98555	-3.94399	-3.177	-3.26159	-3.52128	-3.18916	-2.09905	-3.28702
226	-2.23536	-1.85431	-1.39599	-2.3955	-2.54855	-4.17501	-2.91938	-4.78392	-4.18297	-3.13623	-2.54228	-3.70299	-3.45739
225	-0.545963	-3.14975	-0.228369	-3.51793	-4.06915	-3.04095	-1.76603	-3.93134	-2.76486	-3.21207	-2.52856	-2.41393	-3.86424
224	-0.684369	-3.77207	-0.054113	-0.988336	-1.5856	-2.73706	-1.94	-4.89889	-3.619	-4.1424	-2.49795	-3.65138	-1.89194
223	-2.09345	-0.615625	-3.53746	-1.24842	-0.901144	-5.62874	-5.56572	-2.5201	-4.15967	-2.68455	-3.09405	-4.29392	-3.3668
222	1.04902	-0.199934	-3.13965	-1.44348	-2.16822	-3.21754	-1.5391	-2.18636	-4.3259	-3.41265	-4.33542	-4.63773	-4.75345
221	-2.4627	-3.84981	-1.11472	-0.560315	-1.14127	-2.26698	-2.77623	-3.2269	-2.91299	-2.37781	-5.13355	-3.71524	-3.90647
220	-0.734404	-2.22157	-1.34088	-2.40422	-2.3027	-3.23772	-3.77914	-3.70736	-2.05836	-3.9741	-3.26502	-4.91475	-3.15287
219	-1.57633	-2.16433	-1.95249	2.47731	-1.33767	-2.13737	-4.99945	-2.24889	-2.72492	-1.64798	-3.88504	-1.81609	-3.23025
218	-0.534879	1.81459	0.844857	-1.65201	0.692987	-2.11023	-1.16372	-2.67762	-4.58716	-2.63644	2.25642	-1.39354	-4.19677
217	0.731077	-1.36735	0.976876	-0.722679	-2.5315	-3.76957	-5.79043	-4.47327	-0.856555	-6.56682	-0.195555	-2.12921	-1.97661
216	-0.447176	1.869	-1.25721	1.64936	3.32936	-5.90606	-5.89996	-2.2935	-3.45119	-1.71559	-1.37197	-3.26225	-1.04872
215	-1.39718	-1.72798	2.65219	-0.210272	-0.901575	-4.9737	-0.467378	-4.29217	-2.92543	-7.11057	-1.79422	-0.533545	-1.62549
214	-2.51913	-2.36074	-1.13771	2.51207	-0.270056	-0.696257	-1.17837	0.0970937	-2.49644	-6.33831	-2.65097	-0.116973	-0.655519
213	3.22157	-0.0954758	-4.2738	2.08046	-5.75576	-1.63015	-0.770564	2.02927	5.47676	1.26464	-5.49435	-3.1294	-4.06981
212	-5.78357	-8.0078	-9.09434	-3.69085	-2.11397	-5.63006	-2.69804	-6.39419	0.0439385	-5.4205	-12.7256	-13.9911	-11.4763
211	1.25841	3.4664	7.96179	-1.77498	1.17531	-0.142071	-7.8087	-7.95925	-1.05682	-2.13314	-2.17954	-4.24914	-2.68602
210	0.602366	-3.79171	-6.06126	0.519588	-2.0888	0.102682	-3.99199	-3.06369	-2.18369	-6.96613	-7.01088	-6.13055	-5.80034
209	-18.0934	-6.62688	-4.2725	-6.56341	-7.79915	-8.6201	-5.13855	0.856892	-4.54401	-9.96344	-7.72672	-4.55704	-22.5594
208	-2.70962	2.72342	-10.3531	-10.698	-6.93545	-11.9113	-16.7146	-10.6079	-9.95924	-9.8806	-8.55454	-9.24359	-12.2215
207	-12.0125	-4.67709	-5.36621	-7.70943	0.817143	-11.3919	7.08621	-1.23262	-5.52585	-19.0713	-3.1255	-8.47681	-8.43593
206	-10.8329	-1.45161	-11.5268	-17.7524	-7.84714	-1.98886	-0.936214	-3.86612	-3.47561	-3.96222	-7.44543	-8.72225	-1.97517
205	-21.2251	-8.91047	-11.1758	3.67022	-13.9454	-1.44585	-0.777064	-12.5399	-17.1464	-10.3379	-13.1566	-9.52514	-3.76239
204	-4.40201	5.47283	-18.9245	-11.9346	-1.82675	-7.56541	-17.5936	-9.40098	2.88815	-11.5439	-7.90463	-13.1409	-3.1508
203	7.49918	16.1112	-8.64019	-4.4146	-9.26371	-16.1469	-18.8596	-9.17688	-16.1652	-25.2808	-11.8297	-11.6624	-13.5369
202	2.34588	14.6707	21.9038	21.2476	3.33806	9.95581	-2.35691	12.6808	8.74166	4.25536	17.0068	7.39908	14.5875
201	-9.13352	-18.4687	7.00738	4.91984	-11.748	-21.307	-42.2546	-0.0744627	-32.1679	-8.54947	-4.18306	-37.2781	-8.45512
200	-8.03339	20.6288	16.1672	-1.1538	-22.1522	-0.285843	-12.3248	-16.4754	-5.02778	2.66299	0.723077	16.3973	-14.2001

## Sheet: Supp Fig 1b
nm	measured elipticity (mdeg)
	S3			S4			S3 + S4						S3 + S4 5°C
280	-0.601661	-0.678934	-0.325464	-0.269772	-0.207148	-0.633402	-0.383207	-1.70561	-0.497726	-0.163308	-0.202341	0.381711	0.449799	-0.458758	-0.222481	-0.0378681	0.0814441	0.253753
279	0.250434	-0.00298236	-0.0949305	-0.222395	-0.754179	-0.106613	0.295528	0.0812445	-0.482076	-0.60422	-0.744277	-0.55307	-0.451871	-0.732089	0.283397	-0.106286	-0.438211	-0.960066
278	0.0364257	-0.746051	-0.695726	-0.73224	-1.2858	-1.30146	-0.650135	-0.447748	-1.43545	-0.399427	0.0512278	-0.246045	0.23991	0.188707	-0.526276	-0.792875	-1.11332	-0.763408
277	-0.0870658	-0.212605	0.71285	0.554875	0.394901	0.0288604	-0.379941	-0.108988	-0.243997	-0.147921	-0.816382	-0.496912	-0.571737	-0.750025	-1.03061	-0.192625	-0.544277	-0.495743
276	0.2386	-0.738459	-0.219035	0.175349	-0.150481	0.456861	-0.361028	-0.707874	0.0485387	-1.4496	-0.516206	-1.03101	-1.09064	-0.561268	-1.25463	-0.60675	-1.76903	-1.31955
275	0.802622	0.0652086	-0.742274	-0.0900557	0.236827	0.276919	0.330718	0.105455	0.0112688	-1.35939	-0.878967	-0.965884	-0.382695	-1.20357	-0.854262	-1.86133	-1.65828	-1.18951
274	0.229736	1.05233	0.192458	0.121796	-0.0525578	0.370225	0.301474	0.413263	-0.432422	0.626371	0.331896	0.202613	0.482625	-0.00340759	0.0521741	-0.226934	0.329211	-0.262813
273	-0.136477	-0.586498	0.138379	-0.505819	-0.695961	-0.540904	-0.381996	-0.778535	-0.366516	-0.877086	-0.577333	-0.72556	-0.035086	-0.344863	0.113057	-0.532081	-1.08284	-0.240921
272	0.413062	-0.534059	0.158484	-0.287464	-0.239561	-0.00778461	0.0935479	0.157356	-0.0704626	-1.19247	-1.12359	-0.152644	-0.522198	-1.66733	-0.958848	-1.02678	-1.78254	-0.827406
271	-0.912226	-0.886293	-0.47157	-0.964435	-0.931878	-1.06685	-0.859014	-1.22582	-1.12203	-0.646234	-0.850494	-0.291822	-0.721696	-1.00728	-0.359136	-0.604453	-0.862241	-0.712757
270	-0.163039	-0.344881	-0.624093	-0.853614	-0.242847	-0.285504	0.500356	-0.46174	-1.28184	-0.807075	0.368746	-0.217073	-0.134316	-0.253679	-0.716342	-0.635034	-0.199732	-0.144237						measured elipticity (mdeg)
269	-0.500675	-0.503873	-0.666138	-1.51292	-1.42294	-1.1204	-1.58505	-0.651945	-1.58784	-0.323249	-0.9225	-0.32208	0.262429	-0.643039	0.225941	-0.182574	0.23001	-0.295955
268	-0.202584	0.119675	0.371556	-0.43937	0.0117272	-0.409409	-0.00666301	-0.254745	-0.444059	-1.17203	-0.894777	-0.492325	-1.64526	-1.26878	-0.665518	-0.846642	-1.45681	-1.21584
267	0.390488	0.19603	1.03987	0.14601	0.0508518	0.785845	-0.409207	0.303748	0.547309	-0.968923	-0.524746	-0.561698	-0.507093	-1.79885	-1.07066	-1.27766	-1.58235	-0.699814
266	-0.36024	-0.223472	-0.203043	-0.718696	-0.383581	0.317841	-0.449234	-0.0253328	-0.874735	-0.82135	-1.09829	-0.806216	-1.14429	-1.28334	-0.787067	-1.47367	-1.14726	-0.538881
265	0.16556	-0.270141	-0.258308	-0.246237	-0.811854	-0.0975923	0.12651	-0.253411	-0.0644234	-0.473647	-0.219463	-0.120013	-0.497626	-0.721876	-0.38759	-0.728542	-1.00355	-0.320874
264	0.00745631	-0.94894	-0.499929	0.101605	0.654582	-0.80586	-0.601047	-1.11742	-0.796687	-0.594882	-0.531218	-0.325974	-1.0171	-1.08488	-1.46832	-0.53654	-0.558557	-1.17737
263	0.541427	0.708102	0.901728	1.21041	1.01117	-0.214787	0.557898	0.623512	0.0185376	0.422829	-0.140291	0.0953151	-0.168028	0.835153	-0.017596	0.0158988	-0.16617	0.100766
262	0.439247	-0.135027	-0.0997759	0.45957	-0.605878	-1.19546	-0.719844	0.87035	-0.688589	0.288631	-0.335936	-0.261604	-0.542543	-1.21133	-0.476163	-0.492332	-0.440763	-0.339886
261	0.221714	0.205225	0.0681451	0.350894	0.0953572	-0.299051	0.510626	-0.813683	0.100151	-0.715008	-0.241904	-0.307296	-1.34918	-1.17187	-1.03598	-0.90666	-0.742624	-1.22844
260	0.0266669	0.0665679	-0.220658	-0.508405	-0.632064	-0.676073	-0.174233	-0.0390119	0.0215265	-1.19483	-0.440491	-0.652403	-0.839649	-0.424774	-0.916202	-0.915127	-1.08111	-0.883636
259	-0.0402155	-0.270792	-0.815372	-0.417461	-0.37791	-0.107601	-0.514274	0.12271	-0.200574	-0.0194222	-0.273053	-0.164798	0.387201	-0.310594	-0.261218	-0.25947	0.796485	0.552834
258	0.490784	0.326056	0.470879	-0.845851	-0.734042	0.194947	-0.122314	-0.323743	-0.276466	-0.435741	-0.71186	-0.574651	-0.333838	-0.584594	0.0316977	-0.242684	-0.43448	0.18997
257	-0.767873	-0.504866	0.393105	0.273466	-0.156199	-0.259526	-0.697152	-0.499721	-0.514007	-0.389201	-0.0515653	-0.608535	-0.575035	-1.05262	-0.719034	-0.943393	-0.491849	-0.631183
256	0.846468	0.877693	1.09861	0.6651	2.01494	0.948983	0.193644	0.34893	0.247758	-0.247952	-0.142403	-0.167836	-0.526181	-0.0854184	-0.130557	0.165182	0.31218	0.389932
255	-0.241914	0.325786	0.773889	-0.852762	0.416294	0.00586768	-1.08758	-0.968497	-0.370433	-0.176474	0.354597	-0.453153	-0.874043	-0.0587844	-0.187828	0.170286	-1.26055	-0.196792
254	0.653242	0.506726	0.186511	-0.603307	-0.0641481	0.205636	0.330399	0.522345	0.31224	-0.511559	-0.267714	0.347866	-0.136419	-0.306134	0.349321	-0.284805	0.209982	0.588132
253	0.0522578	0.40108	-0.103349	-0.138247	-0.385023	-2.03732	-1.28968	-1.0088	-0.673891	-1.10184	-0.834524	-1.25969	-0.479705	-0.810779	-1.438	-1.44678	-0.911521	-0.961841
252	-0.129088	0.538043	-0.184227	-0.351907	-0.126204	0.0915373	-0.384148	-0.86473	0.140597	-0.49787	0.0234017	-0.56406	-0.0631036	-0.128513	-0.430109	-0.981935	-0.824096	-0.190467
251	0.174339	0.63811	0.758953	-0.269673	-0.276632	0.430088	-0.270966	-0.251378	0.418165	-1.1385	-0.252556	-0.254149	-0.733107	-0.407879	-0.694764	-1.06492	-1.04122	-1.47933
250	-0.0755313	0.459234	0.220278	-0.0995302	-0.739319	0.344604	0.0871714	-0.161947	-0.324287	-1.05905	-0.292868	0.299553	-0.195626	-0.097079	-0.765383	-0.494751	-0.160391	-0.485057
249	0.86635	0.742452	0.000584532	-0.370646	0.392314	-0.188418	0.814955	-0.249415	1.20318	-1.56741	-1.05026	-0.613816	-0.991984	-1.09548	-1.06085	-0.535826	-0.855814	-0.96007
248	0.0497692	0.718283	0.635886	-0.395238	-0.560211	-1.20913	-0.700987	0.168058	0.191367	-0.487871	-0.332165	-0.937527	-0.178823	0.438684	-0.548231	-0.510901	-0.882188	-0.688639
247	-0.189331	-0.549527	-0.804726	-0.537714	-0.453241	-0.762957	-0.64925	-1.48482	0.260899	0.275421	-1.00799	-1.09311	-0.179875	0.222363	-1.01144	-1.07441	-1.11092	-0.422727
246	-0.156366	-0.368121	-1.11541	-0.471982	-0.545261	-1.02717	-1.05078	-0.927743	0.0587871	0.425387	1.02195	0.521464	0.88962	0.273838	0.26036	0.490082	-0.348664	0.544275
245	1.00554	-0.20108	0.52115	0.539266	0.751415	-0.456016	-0.528772	-0.209376	0.137944	-0.156498	-0.316698	0.917774	-0.465674	-0.364638	-0.828797	-0.567365	-0.201996	0.281003
244	-0.116741	-0.306761	0.447812	-0.845386	-0.876236	-0.0178977	-0.761912	-0.587427	-1.38391	-0.947653	-0.324021	-0.880949	-0.64301	-0.189118	-0.471133	-0.511548	-0.488163	-0.404246
243	0.0522924	-0.268602	-0.374054	-1.58151	-0.376703	-0.811289	-0.687376	-0.811168	-1.15785	0.788358	0.768298	-0.043834	-0.00692322	0.266823	-0.699069	-0.212747	0.336258	-0.119165
242	-1.41166	-1.61934	-0.679585	-2.52604	-0.49582	-1.33748	-1.76249	-2.04503	-1.60461	-0.349879	0.662547	0.384308	-1.30051	0.0925927	-0.706496	-0.181977	-0.339078	-0.359004
241	-0.393174	-0.388188	0.539567	-1.51746	0.727754	0.149149	-0.439301	-0.511791	0.5248	-1.38074	-1.36547	-0.811752	-1.29546	-0.736497	-1.86645	-1.2129	-1.69957	-0.945567
240	-0.00705459	-0.854217	-0.749895	-1.00227	-1.702	-1.05998	-0.461517	0.165386	-0.42789	-0.716732	-0.970143	0.484428	-0.00120536	-1.31241	-1.44367	-0.426494	-0.0153424	-1.89606
239	0.860493	-0.0325944	0.210127	0.0440447	-0.847335	-0.123823	-0.268074	-0.320161	-0.70448	-2.49797	-2.20569	-2.21724	-1.91863	-1.64717	-1.56491	-2.73299	-2.04217	-2.39697
238	-0.152276	-0.872055	-0.584058	-1.40506	-1.88579	0.442074	0.715087	-0.555185	-0.572301	-1.92362	-1.516	-1.31553	-1.78992	-1.13304	-1.7716	-1.44218	-2.15418	-1.12939
237	-1.02739	-0.877173	0.350604	-1.39588	-1.59366	-0.943118	-0.423455	-1.21569	-0.108615	-0.99278	-0.957559	-0.424398	-0.550478	-1.11546	-0.771482	-0.781412	-1.26754	-1.07332
236	-2.63351	-2.29601	-1.45762	-1.92491	-2.82547	-2.00366	-2.8457	-1.20681	-2.09318	-0.170755	-0.394286	-1.21497	-0.911264	-1.63536	-1.84333	-0.278018	-0.972051	-1.17132
235	0.74996	-0.321618	-0.209005	-0.0898132	-0.71613	-0.134966	0.576755	-0.586006	0.596618	-0.352879	-0.246236	-0.833216	-0.0604762	-0.746926	0.248567	-0.796392	-1.1807	-0.511019
234	-0.595557	-1.4454	-0.427355	0.0293479	-0.660427	-1.96974	-1.08068	-0.963868	-0.778869	-2.23278	-1.66671	-1.91134	-2.46188	-2.66239	-1.81212	-2.06566	-2.1101	-1.26868
233	-0.558111	-1.18477	-1.31657	-1.09151	-0.24388	-1.83228	-0.575201	-0.654582	-0.727096	-1.91434	-2.55641	-2.93821	-2.03255	-3.60085	-2.04026	-2.30888	-1.47363	-1.81472
232	-0.164551	-1.74944	-0.353851	-3.11084	-0.841923	-1.30865	-0.767598	-1.47633	-2.28597	-1.06778	-0.723938	-1.17599	-1.32275	-2.77593	-2.01766	-2.81265	-2.04746	-0.0608354
231	-0.586373	-0.678488	-1.14828	-0.364044	-1.42455	-0.995222	-2.02799	-1.32145	-0.428148	-1.00213	-2.26064	-0.787406	-1.13381	-1.57189	-0.912866	-2.60626	-0.484222	-1.42119
230	-1.5191	-0.51507	-0.927386	-1.31933	-0.650019	-0.344446	-1.28619	-0.682289	-0.818274	-2.48849	-2.01075	-2.10634	-2.3792	-1.78342	-1.87607	-0.859568	-2.29043	-2.52233
229	-1.66864	-2.02177	-2.20115	-1.99685	-1.70042	-2.87406	-2.83649	-1.54909	-3.31246	-1.57052	-2.39282	-1.41587	-2.5068	-1.54599	-2.22639	-1.93406	-1.65134	-0.827932
228	-2.61313	-2.22186	-2.35621	-1.80172	-2.39768	-1.31058	-3.08676	-1.78419	-0.896473	-3.73636	-2.03864	-2.4376	-2.48257	-1.49319	-2.48155	-2.93647	-1.45011	-3.25961
227	-2.40409	-1.75925	-0.967888	-1.2801	-1.11139	0.643202	-0.844303	-1.05601	-2.67126	-3.26078	-2.13478	-2.78861	-3.23757	-3.23614	-2.3185	-3.24521	-3.40039	-2.64692
226	-0.871599	-0.641098	0.477942	-0.353445	-0.613373	-3.06115	-2.05433	-1.10108	-1.16668	-0.565151	-1.66249	-1.17222	-2.97174	-1.09214	-1.96417	-1.01474	-0.632808	-2.09162
225	-0.744874	-1.9485	-1.95549	-3.13702	-2.47756	-1.50157	-1.4694	-2.09602	-3.11101	-1.35178	0.608049	0.628702	-2.07575	-1.17641	-1.98201	-0.361454	-0.248834	-0.90429
224	-1.051	-1.7138	-2.72853	-3.40773	-2.16999	0.0791269	-1.06574	-2.10741	-1.76871	-2.10503	-1.91165	-1.84553	-1.43242	0.329226	-1.55415	-0.776712	-0.391641	-0.284634
223	-2.24942	-1.93655	-0.248298	-1.67373	-1.67765	-0.730088	0.103888	-0.511523	-2.23822	-4.05291	-2.73832	-4.50873	-3.64542	-3.18286	-4.86934	-4.19608	-4.31131	-4.17087
222	-4.16405	-5.3886	-5.43627	-4.06206	-2.74375	-5.04744	-6.252	-5.37538	-6.43376	-3.43427	0.161795	-2.20393	-3.26312	-2.49327	-3.20596	-2.69763	-1.8121	-1.5834
221	-4.18	-3.60637	-2.0326	-2.52262	-1.30593	-1.48015	-1.83	-3.53695	-3.05152	1.40618	-4.08977	0.472662	-0.413989	-0.818979	-1.49648	-2.37427	-0.418854	-0.365421
220	-3.7654	-2.67369	-1.51838	-2.95868	-2.98197	-3.84909	-3.99925	-2.59929	-3.01639	-0.346413	0.0203684	-0.63256	-1.91716	-2.02592	-2.00788	0.850194	0.00950154	0.915419
219	-2.42443	-2.63859	-2.91197	-4.0429	-2.23917	-2.71829	-1.98101	-5.52327	-5.54095	-3.25865	-4.55437	-2.88791	-4.70304	-3.11362	-5.17393	-3.98793	-6.83094	-2.75034
218	-1.9594	-0.883689	1.83281	0.163284	0.100561	-1.51204	-0.702019	-1.60054	0.401884	-2.88522	-3.09404	-5.23337	-3.50763	-1.51711	-5.25075	-3.78033	-1.51292	-4.12219
217	-1.27389	-0.636594	-1.03369	-3.30477	-0.533276	-2.63791	0.503154	0.307477	-2.0803	-2.12105	-3.2574	-3.1421	-4.09922	-4.44893	-3.51191	-1.63105	-5.83947	-7.12957
216	-4.66286	-4.9061	-3.09331	-4.31506	-0.11211	-1.88634	-5.91539	-3.89738	-2.96958	-2.51351	0.195945	2.22915	-1.07395	-1.5653	-3.12372	-3.52599	-0.463277	0.0160527
215	-3.07341	0.0718478	-0.15686	-1.71894	-0.268987	-0.286916	-2.47113	-4.3931	-1.47533	-0.461338	-1.32839	-1.16001	-0.882475	-3.9584	0.0918467	-1.17132	-1.17376	0.478177
214	-4.69874	-7.26174	-7.86433	-6.57366	-7.7859	-9.06022	-6.30902	-6.43826	-6.19391	-3.34989	-4.85848	-4.52774	-5.76254	-1.26834	-2.68722	-2.85074	-0.558348	-2.50198
213	-1.29982	-1.24133	-4.27635	-1.45286	0.81779	-1.22398	-0.621288	0.656361	-4.59976	3.08223	-0.465966	-3.98575	2.06303	-2.6191	-0.588579	-0.724857	-2.97996	1.61297
212	-4.94796	-1.92152	-6.71531	-3.98169	-4.9541	0.430963	-2.2522	-5.272	-3.1534	-3.1941	-3.92956	-1.02174	-5.06238	-4.03052	-1.51567	-3.90738	-8.17176	0.902789
211	-1.8433	-0.6384	-7.72083	-7.04534	-4.73409	-0.432299	-0.0248782	3.13758	-1.14761	-2.63233	-3.51368	-2.82796	-4.47324	-3.7875	-8.4348	-4.68672	1.1612	-7.49427
210	-6.30616	-6.19868	-5.79097	-10.0904	-1.60269	-7.23792	-3.38228	-2.60831	-7.45783	-3.11072	-4.00788	-3.40579	-0.639765	-0.42662	-11.6302	-1.62268	-4.80322	-3.72122
209	-12.3883	-10.5304	-10.6492	-7.37256	-11.5375	-6.77051	-12.972	-7.8632	-7.4886	-0.261307	-4.08473	0.650095	-4.46309	-3.0124	-3.71545	-9.89415	-2.26192	-7.5981
208	-2.11366	-7.05245	-6.14075	-4.98897	-8.48202	-8.2207	-1.93191	-9.87608	-7.13278	0.588655	1.18119	-5.91697	-1.18082	-3.12316	-6.47655	6.35416	-5.18985	-0.280875
207	-8.8436	-6.6026	-11.9725	-5.2895	-15.2523	-13.1512	-9.76837	-10.1737	-9.35484	-15.8129	-10.2999	-8.97822	-16.7882	-14.3752	-17.1941	-15.0773	-10.9526	-13.1563
206	-8.50143	2.23864	-4.36296	-3.99431	-6.88107	-11.6881	-9.90835	-3.69642	-4.20371	-7.24161	0.876465	0.915017	-1.61627	-8.14063	1.39996	-11.3035	5.90762	5.77292
205	-0.657805	-6.0426	-1.67426	-11.1058	-4.90975	-7.63591	-8.38259	-12.1923	2.63254	-0.529947	-10.4899	-12.984	-6.57265	-11.8384	-7.27914	-1.63309	-8.00737	2.33266
204	-11.2235	-8.57093	-15.3788	-6.24473	-13.4156	-21.7205	-6.0436	-11.4602	-11.9543	-0.646377	-7.39549	-15.2309	-8.78939	-2.3673	-13.3471	-12.9903	-6.31785	-8.60627
203	-5.11408	-13.4195	-8.61389	-11.3369	-11.2915	-19.6356	-15.9433	-27.6338	-17.9384	-5.30671	-19.3468	-8.36438	-16.8075	-31.657	-0.573069	-11.969	-23.3427	-14.7379
202	-5.93997	19.6794	7.61177	-0.718765	9.05783	1.43905	7.23751	0.532219	13.8202	-1.70471	6.6681	-14.3677	-6.97721	-16.6203	-1.37318	-6.99761	-15.5126	1.12025
201	-3.01598	-3.0619	-20.3148	-5.29996	3.56531	-9.92476	2.87869	10.0164	-5.29058	-8.04085	-0.59057	9.76665	-3.11566	4.12865	-12.8726	-14.0962	-7.29157	-5.92888
200	5.93908	-7.38941	6.41087	10.7046	30.1359	-21.7322	1.14057	-1.51458	19.2063	8.61218	-14.7533	0.780956	-21.466	-22.6148	-16.9389	-5.62159	-16.227	-29.9546

[truncated: 6 more sheets: Supp Fig 1c , Supp Fig 1d, Supp Fig 1e, Supp Fig 1f , Supp Fig 1g , Supp Fig 1h ]
